# Supplementary material for: The hypolipidemic effect of MI-883, the combined CAR agonist/ PXR antagonist, in diet-induced hypercholesterolemia model
Source: Nat Commun. 2025 Feb 6;16:1418. doi: 10.1038/s41467-025-56642-y (PMC11802874; doi:10.1038/s41467-025-56642-y)
Supplement: Supplementary file 4 — Source Data [file 41467_2025_56642_MOESM4_ESM.xlsx]

## Sheet: Fig.1
	Fig. 1 b
	TR-FRET CAR Coactivator assay		CITCO		MI-883
			mean	sd	mean	sd
	100pM		1		1
	1nM		1.17618	0.041446	1.0122	0.023215
	10nM		1.375	0.06155	1.23455	0.048471
	30nM		1.96	0.0621541
	100nM		2.1151	0.0449	1.57163	0.052314
	0.5μM		2.1113	0.0411	1.87	0.0213
	1 μM		2.1543	0.053	2.01962	0.072515
	10 μM		2.134	0.0894	2.01962	0.072515
	30 μM		2.14586	0.015423	2.04579	0.0496313
	Fig.1 d	CAR3 variant activation
	CITCO	ctrl	1	1.25	0.74
		0.01	0.85	0.95	1.03
		0.1	0.4	1	3.5
		1	1.25	6.4	1.2
		10	10	12.8	12
		30	20.7	11.1	15.3
	MI-883	0.01	1	1	1
		0.1	1.35	1.4	2.3
		1	4.55	1.6	1.1
		10	4.3	13.5	6.2
		30	10.05	10.1	9.78
	Fig. 1 e	counts per image COS-1 cells EGFP-CAR+A contruct
			control			CITCO 5uM			883
			cytoplasm	nuclear		cytoplasm	nuclear		cytoplasm	nuclear
			58	43	0.425743	5	33	0.868421	24	75	0.757576
			45	33	0.423077	6	29	0.828571	28	64	0.695652
			53	40	0.430108	11	46	0.807018	12	41	0.773585
		Mean			0.426309			0.83467			0.742271
		SD			0.00354936			0.0311527			0.0411589
	Fig. 1f	RT-qPCR	CYP2B6 mRNA
		HepaRG			HepaRG KO CAR
	ctrl	1	0.94	1.05	1	0.958	1.06
	Phenobarbital 500 μM	5.2	5.6	5.65	2.7	1.95	2.4
	CITCO 1 μM	6.95	5.3	5.5	1.15	1.05	0.84
	MI 883 1 μM	4.75	4.15	4.1	0.55	0.6	0.76
	Fig. 1g	PHH	RT-qPCR	CYP2B6 mRNA
	ctrl	1	1.05	0.95
	CITCO 1 mM	10.1	18.1	7
	MI-883 1mM	6.4	7.9	6.2
	MI-883 5mM	11.5	14.1	10.7
	Fig 1 l	LS174T	RT-qPCR
		ctrl	Rif 1μM	Rif 10μM	SPA70 10μM	SR12813 1μM	MI-883 1μM	MI-883 10μM	Rif 1μM + SPA70 10μM	Rif 1μM + MI-883 1μM	Rif 1μM + MI-883 10μM	Rif 10μM + MI-883 1μM	Rif 10μM + MI-883 10μM	SR12813 1μM + SPA70 10μM	SR12813 1μM + MI-883 1μM	SR12813 1μM + MI-883 10μM
		1	10.35	19.2	0.29	1.75	0.45	0.59	0.37	2.91	0.86	10.4	3.35	0.46	0.55	0.77
		1	9	20.45	0.5	3.85	0.96	0.57	0.6	2.35	1.1	6.9	2.8	0.35	0.68	0.59
		1	9.25	17	0.49	3.1	0.51	0.55	0.8	2.61	0.8	8.3	2.2	0.34	0.64	0.57
	Fig1 m	pER6-luc	luciferase gene reporter assay
		ctrl	Rif 1μM	Rif 10μM	SR12813 1μM	SR12813 10μM	SPA70 1μM	SPA70 10μM	Rif 1μM + SPA70 10μM	SR12813 1μM + SPA70 10μM	MI-883 10μM	MI-883 30μM	Rif 1μM + MI-883 30μM	SR12813 1μM + MI-883 30μM
		1	7	7.45	6.4	11.93	1.15	1	1.57	1.2	0.17	0.21	0.18	0.21
		0.82	4.8	6.95	6.3	6.55	1.67	1.1	1.64	2	0.18	0.19	0.17	0.22
		1.2	6.5	7.2	4.7	11	1.39	1.26	1.5	3.55	0.18	0.21	0.185	0.19

## Sheet: Fig.2 
Fig. 2 -molecular dynamics			Zelondo repository
Fig. 2m	MARCONI		data in figshare repository
Fig.2 o	NCOA1	control	RIF	MI-883 5 μM	MI-883 10μM	RIF + MI-883 5μM	RIF + MI-883 10μM
		0.94	12.12	0.49	0.57	7.6	3.32
		1.05	19.86	0.53	0.43	8.87	3.46
		1.06	15.38	0.45	0.38	7.06	2.34
		0.95	12.38	0.25	0.21	3.5	2.55
		0.84	13.05	0.27	0.23	5.72	2.34
	TIF2	control	RIF	MI-883 10 μM	MI-883 30 μM
	(NCOA2)	1.01	3.09	0.75	1.15
		0.94	3.54	0.81	1.65
		1.1	7.77	0.95	1.3
		0.96	5.37	0.79	1.26
		0.99	8.13	0.57	0.52
	DRIP2025	control	RIF	MI-883 10 μM	MI-883 30 μM
	(MED1)	0.99	7.36	0.33	0.42
		0.92	7.75	0.2	0.46
		1.02	6.71	0.19	0.18
		1.06	6.74	0.27	0.3
		1.01	5.24	0.23	0.2
	NCOR2	control	RIF	MI-883 10 μM	MI-883 30 μM
	(SMRT)	1.15	0.232	0.59	0.575
		1.03	0.214	0.547	0.629
		0.974	0.32	0.723	0.672
		1	0.18	0.544	0.562
		1.04	0.326	0.703	0.437

## Sheet: Fig.3
Fig. 3b																			Fig.3 c		CYP3A4 mRNA in PHH 2 donors
		MI-883						MI-883 + Rif (5 μM)
	0	1	1	1	1	1	1	5.29087	2.50442	1.72696	6.11										concentration (μM)	MI-883					MI-883 + Rif (10 μM)					MI-883 + CITCO (5 μM)
	1	0.836152	0.801016	0.968287	1.17203		0.744613	3.21548	5.54147	1.35343											0	1	1				5.20165	12.5463				2.54988	3.99871
	5	0.692678	0.664118	0.677913				1.7483	1.16188	1.35441											1	1.15212	1.03522				4.87625	10.4509				1.14524	0.899712
	10	0.364216	0.651145	0.704724	0.828086	0.797177	0.580817	1.6089	0.777758	0.875014	1.22355										5	0.660421	0.713311				3.52463	7.45213				1.85965	0.904862
	20			0.646573	0.690508	0.839755	0.439033			0.589703	1.01569										10	0.321524	0.456087				2.14027	3.42106				0.349988	0.458214
		MI-883						MI-883 + Rif (5 μM)													CYP2B6 mRNA in PHH 2 donors
	0	1	1	1	1	1	1	2.27497	1.77898	1.78356	3.28										concentration (μM)	MI-883					MI-883 + Rif (10 μM)					MI-883 + CITCO (5 μM)
	1	2.92772	2.81563	2.01677	3.04394		1.06493		5.3	2.0016	2.54551										0	1	1				11.6001	5.78541				11.1246	12.1237
	5	3.95309	2.54119	3.21567				2.18237	1.81703												1	9.7833	10.0129				16.0019	18.4588				18.7857	11.1982
	10	2.03655	2.06957	1.47457	2.67088	1.23912	0.763068	2.28724	1.0661	1.51937	3.46688										5	17.2158	12.1241				9.78013	14.5843				4.98506	8.15897
	20			1.39528	1.4687	2.20777	1.5457	1.45976		0.926927	2.42965										10	11.4524	2.52142				2.67429	5.13376				1.85632	2.08901
Fig. 3d 3D PHH spheroids
					I10	I11	I13							I10	I11	I13
					HJK	JEL	AKB							HJK	JEL	AKB
		CYP3A4			fold change						CYP2B6			fold change
			time (h)		MI-883 (5 uM)	MI-883 (5 uM)		mean	SD			time (h)		MI-883 (5 uM)	MI-883 (5 uM)		mean	SD
			0		1	1	1	1	0			0		1	1	1	1	0
			8		0.813764	0.759828	1.05017	0.874586	0.126091			8		0.857539	2.49103	2.28062	1.8764	0.725544
			12		0.750073	0.773855	0.658213	0.72738	0.0498627			12		1.70927	3.90651	3.33268	2.98282	0.930509
			24		0.684831	0.927775	0.838266	0.816957	0.10032			24		2.31153	4.55669	8.57552	5.14791	2.59121
			48		1.01136	0.923451	1.06659	1.00047	0.0589414			48		6.10497	4.52042	13.4365	8.02062	3.88383
			72		0.583007	1.08692	0.650001	0.77331	0.223437			72		4.45202	8.3004	11.8655	8.20597	3.02728
			120			0.83953	0.623045	0.731287	0.108243			120			7.08329	6.23793	6.66061	0.422678
Fig. 3e		hPXR/hCAR/CYP3A4/7 mice
			control				Rif				CITCO				MI-883				Rif + MI-883
		CYP3A4	0.455569	0.896692	1.64774	0.950041	6.50757	6.49233	4.08484	13.0652	3.5706	5.15267	1.19808	3.45682		2.52661	2.12388	1.13498	15.1375	21.1204	7.33319	13.3527
		Cyp2b10	0.57452	0.755264	1.45777	1.21244	2.65672	2.46367		1.83928	6.35578	6.52106	7.77702	9.45691		5.95531	3.72168	12.2143	37.4609	22.8189	29.2533	22.0407
Fig.3f,g
		SQLE
			MI-883
		0	1	1	1	1	1
		1	0.676299	0.744028	0.658961
		5	1.18079	1.18107	1.02569
		10	1.04321	1.27209	0.887987	1.11128	1.1255
		20	1.64611		1.04753
		SREBF1
			MI-883
		0	1	1	1	1
		1	0.794243	0.899562	0.721843
		5	0.665245	0.677655	0.756762
		10	0.559488	0.802184	0.659738	0.802184
		20	0.729855		0.755255
		SREBF2
			MI-883
		0	1	1	1	1	1	1
		1	0.643925	0.763529	0.774793	1.06503	0.744893	1.03657
		5	0.540448	1.00447	0.705278
		10	0.651809	0.836959	1.16625	1.22444	0.917891	0.942054
		20	1.07153	1.39955	1.1431
		INSIG1
			MI-883
		0	1	1	1	1
		1	1.00492	0.833904	1.00492
		5	1.26769	1.36769	1.1831
		10	1.22266	1.04152	1.22477	1.17222
		20	1.14638		1.27264
		LDLR
			MI-883
		0	1	1	1	1
		1	1.16095	1.26188	0.90406	0.857222
		5	1.37736	1.27008	1.08372
		10	1.48065		1.18252
		20	1.44243	1.21555	1.51879
		CYP7A1
			MI-883
		0	1	1	1	1
		1	0.574569	0.671281	0.897176	0.744489
		5	0.55881	0.475861	0.417547
		10	0.427471	0.315462	0.502163	0.439253
		20		0.35981	0.78564

## Sheet: Fig. 4
Fig 4b.	BW			LW		Fig 4c.	food intake
	vehicle	MI-883
	42.9	36.4		vehicle	MI-883		vehicle	vehicle	vehicle	vehicle	vehicle	vehicle	vehicle
	41.3	40.9		1.98	2.25		2.2	1.6	2.2	2.8	2.2	3
	44.8	39.2		2.2	3.12
	40	37		3.05	2.48		MI-883	MI-883	MI-883	MI-883	MI-883	MI-883
	40.4	38.5		2	1.56		2.8	2.6	2.7	2.1	3.3	3.3
	39.5	36.3		1.98	2.77
	38	38.1		1.32	2.32
		36.8		1.7	1.65
	37.8	38.8		1.35	2.28		Fg. 4d file in figshare repostory
					2.58
	38.1	38
	35.8	34.3		1.61	2.48
	36.4	36.4		1.55	2.14
	36.9	31		1.23	2.06
				1.76	1.7
	41.5	45.2		2.27	3.5
	38.5	42		1.75	3.3
	39.5	35.4		3.21
	42.5	38.9		2.12	1.85
		39.5			3.4
					3.1
	40	42.8
	35.7	39.3			4.26
	42.1	39.9			3.42
	38.6	40			3.33
	45.6				3.06
		37
		42.6			2.35
					3.38
Fig. 4e	Chol											LDL											HDL											TG											Glu
	chow		vehicle	MI-883		chow	normal diet MI883	vehicle	MI-883			chow		vehicle	MI-883		chow	normal diet MI883	vehicle	MI-883			chow		vehicle	MI-883		chow	normal diet MI883	vehicle	MI-883			chow		vehicle	MI-883		chow	normal diet MI883	vehicle	MI-883			chow		vehicle	MI-883
	2.57		3.81	4.25		1.71	1.85	2.95	2.2			0.39		0.8	0.69		0.45	0.45	0.73	0.42			1.693		2.595	3.307		1.109	1.205	1.99	1.594			1.693		2.595	3.307		1.109	1.205	1.99	1.594			12.61		13.34	10.58
	2.69		5.13	4.28		2.32	1.75	3	2.57			0.38		0.88	0.66		0.48	0.42	0.61	0.53			1.813		3.845	3.291		1.663	1.168	2.178	1.868			1.813		3.845	3.291		1.663	1.168	2.178	1.868			13.6		13.67	14.95
	2.5		5.42	2.95		2.01		2.58	2.4			0.54		0.99	0.46		0.36		0.57	0.52			1.485		3.871	2.143		1.418		1.802	1.714			1.485		3.871	2.143		1.418		1.802	1.714			8.83		15.94	11.18
	2.3		4.99	3.55		2.41		3.37	1.94			0.49		0.87	0.49		0.41		0.75	0.44			1.447		3.418	2.747		1.541		2.357	1.467			1.447		3.418	2.747		1.541		2.357	1.467			8.05		12.91	14.52
	2.56		5.53	4.28		1.26		2.34	2.36			0.62		0.95	0.67		0.26		0.44	0.47			1.619		4.029	3.405		0.917		1.702	1.762			1.619		4.029	3.405		0.917		1.702	1.762			9.52		12.39	13.99
	1.52		6.44	3.29		1.99		4.75	2.38			0.45		1.38	0.52		0.35		0.99	0.49			0.824		4.415	3.464		1.482		1.725	1.791			0.824		4.415	3.464		1.482		1.725	1.791			6.3		14.05	12.86
	2.33		6.05	4.43		2.17		2.26	2.65			0.55		1.31	0.82		0.39		0.44	0.51			1.506		4.311	3.127		1.35		2.016	2.115			1.506		4.311	3.127		1.35		2.016	2.115			8.4		14.43	13.45
	1.43		4.86	4.16				2.56	2.55			0.48		1.48	0.7				0.52	0.38			0.743		3.305	2.59				2.082	2.058			0.743		3.305	2.59				2.082	2.058			7.23		13.29	16.77
	1.43		6.29	4.71				2.72	1.55			0.41		1.6	1.08				0.5	0.31			0.793		4.273	3.382				1.824	1.171			0.793		4.273	3.382				1.824	1.171			8.67		18.48	19.28
	2.68		6.84	4.02				2.31	2.4			0.47		1.14	0.75				0.42	0.37			1.971		4.042	3.348				2.168	1.915			1.971		4.042	3.348				2.168	1.915			13.77		14.27	18.71
	2.3		5.14	3.77				2.84	2.31			0.4		1.24	0.67				0.51	0.42			1.753		3.34	3.749				2.041	1.744			1.753		3.34	3.749				2.041	1.744			12.81		21.13	17.05
			5.27	3.86				2.62	2.49					1.02	0.63				0.49	0.42					4.106	3.32				2.305	1.956					4.106	3.32				2.305	1.956					14.81	15.9
			5.2	4.66				3.09	2.39					1.09	0.85				0.69	0.4					4.122	3.251				2.319	1.949					4.122	3.251				2.319	1.949					16.32	14.58
			5.77	3.96				3.14	2.79					0.8	1.01				0.7	0.47					4.126	2.944				2.388	2.201					4.126	2.944				2.388	2.201					16.7	9.64
			4.13	4.68				3.15	2.86					1.31	0.81				0.7	0.54					2.847	3.197					2.182					2.847	3.197					2.182					14.76	14.8
			6.63	3.68					2.57					1.09	0.7					0.5					3.891	2.432					2.017					3.891	2.432					2.017					16.39	12.42
			5.82						2.83											0.56						3.457					2.231						3.457					2.231
																										2.752											2.752
Fig. 4g
	BW						LW						LW/BW
	vehicle	MI-883	vehicle	MI-883			vehicle	MI-883	vehicle	MI-883			vehicle	MI-883	vehicle	MI-883
	23.1	26.3	30.9	30			1.26	1.78	2.02	1.63			5.45	6.77	6.54	5.43
	25.5	24.9	30.2	29.4			0.52	1.62	1.88	1.97			2.04	6.51	6.23	6.7
	23.3	24.8	29.1	30.6			1.41	1.65	1.72	2.03			6.05	6.65	5.91	6.63
	21.4	24.3	33	30.9			1.13	1.52	2.03	1.53			5.28	6.25514	6.15	4.95
	22.7	24	27.9	33.4			1.25	1.64	1.7	2.51			5.51	6.83333	6.09	7.51
	27.1	23.2	26	29.7			1.5	1.48	1.62	2.11			5.53505	6.37931	6.23	7.1
	32.3	24	28	26.5			2.03		1.69	1.85			6.28483		6.04	6.98
	28.5			28.4			1.84			1.32			6.45614			4.65
				26.8						1.94						7.24
Fig. 4h	Chol						LDL						HDL						TG						Glu
	vehicle	MI-883	vehicle	MI-883			vehicle	MI-883	vehicle	MI-883			vehicle	MI-883	vehicle	MI-883			vehicle	MI-883	vehicle	MI-883			vehicle	MI-883	vehicle	MI-883
	3.85	3.83	6.47	5.16			1.36	1.12	1.73	1.47			2.038	2.476	3.6	3.01			0.675	1.189	1.397	0.993			13.52	13.29	15.17	13.25
	4.11	3.39	5.74	3.99			1.39	1.15	1.73	1.15			2.419	2.431	3.42	2.484			0.954	1.059	0.911	0.808			13.28	13.05	16.72	13.05
	3.82	3.78	5.86	5.8			1.13	1.15	1.57	1.63			2.331	2.259	3.518	3.335			0.655	1.137	0.998	0.849			12.46	14.81	17.8	16.4
	3.72	3.72	6.25	3.44			1.11	1.19	1.61	0.85			2.363	2.337	3.705	2.267			0.878	1.521	1.239	0.608			13.3	13.6	16.78	12.86
	3.74	3.46	5.71	4.89			1.29	1.1	1.46	1.36			2.15	2.161	3.49	3.073			0.564	2.113	0.779	0.516			12.1	14.89	18.55	18.52
	4.22	3.54	6.19	4.88			1.45	1.09	1.66	1.38			2.58	2.202	3.822	3.039			0.788	1.22	0.775	0.697			12.85	13.61	15.06	15.35
	4.46	3.66	6.59	4.18			1.44	1.19	1.82	0.99			2.87	2.297	3.781	2.781			1.508	1.433	0.776	0.709			14.4	13.46	19.23	11.72
										1.41						3.388						0.93						18.14
				4.72						1.28						2.988						0.706						17.74
[truncated: 4 more columns]

## Sheet: Fig.5
Fig. 5a and B		vehicle Tot Ch	MI-883 TotCh	vehicle Free Ch Chol	MI-883 Free CH	vehicle CE	MI-883 CE	vehicle-C4	MI-883-C4	vehicle-lathosterol	MI-883
		90.7	59.8	46.3	37.4	44.5	22.4	1506.4	517.8	1.344	1.57
		69.8	100	39.2	37.7	30.6	62.3	489.3	1677.1	1.394
		93.2	65.2	44.1	32.3	49.1	32.9	1818.2	810.7	2.173	2.018
		100.8	57	42.6	38.3	58.3	18.7	1467.3	1283.7	1.742	2.101
		75.5	77.8	42	39.6	33.4	38.2	735.5	1057.8	2.109	1.895
		66.1	88.1	44.5	40.5	21.6	47.6	558.1	1099.9	2.108	2.439
		57.2	63.3	39.6	40.3	17.6	23	606.1	742.5
		53.9	52.6	41	36.2	12.8	16.4	521.3	1060.6
			59.8		35.7		24.1		588.1
Fig. 5c-l		BA metabolomics and libidomic data are in figshare

## Sheet: Fig. 6 
Fig.6a-e		RNASeq data		figshare repository
Fig. 6f,h, i		RT-qPCR	Mrp4			Mrp4 prot			Ugt1a1			Ugt2b34			Sult2a1			Cyp7a1			Insig1			Insig1 prot			Srebf1			Srebp1/2						Cyp2b6 i				Slc10a2 i				Slc51a i				Slc51b i
			control	MI-883		control	MI-883		control	MI-883		control	MI-883		control	MI-883		control	MI-883		control	MI-883		control	MI-883		control	MI-883		control	MI-883	control	MI-883			control	MI-883			control	MI-883			control	MI-883			control	MI-883
			0.806818	4.09091		0.456354	1.88962		0.477273	2.05682		0.966341	2.06297		1.05769	1.40385		1.65517	0.954023		1.27	2.34		1	3.8		1	0.885714		1	1.3	1	1.7			0.757658	1.58806			0.727089				0.921167	0.847078			1.15441	0.994522
			0.625	10.0455		1.33205	1.6214		0.556818	2		1.03149	1.11835		0.346154	2.53846		0.666667	0.494253		0.88	1.52		1.1	3.3		0.828571	0.819048		1.7	0.8	1.5	1.5			1.24234	2.90756			1.27291	0.77041			1.07883	0.879576			0.845585	0.742702
			1.06818	5.23864		0.866915	2.1487		0.454545	2.17046		0.694897	1.37894		0.769231	0.884615		1	0.988506		0.6	1.27		0.8	3.1		0.761905	0.819048		0.6	0.6	1.6	1.1			1.07677	3.92191			0.858199	0.883518			1.0371	0.794614			1.16417	0.472787
			1.57954	3.40909		1.34468	1.57114		1.69318	0.897727		1.07114	0.792617		1.98077	1.61539		1.33333	0.517241		1.16	0.68		1	2.9		1	0.457143		0.8	0.4	1	1.2			0.923229	0.85238			1.1418	0.4948			0.962902	0.796515			0.835832	0.598909
				4.09091						1.85227		1.07492	1.41151		1.25	4.07692		1.09195	0.758621		1.1	1.68					1.17143	0.761905								1.07677	4.34577			0.858199	0.08727			1.0371	0.212721			1.16417	0.717441
			0.931818	6.64773					0.954545	2.47727		0.968512	2.10641		0.942308	3.28846		0.344828			0.54	2.22								control	MI-883	control	MI-883			0.923229	14.7968			1.1418	0.112883			0.962902	0.538614			0.835832	1.59546
			1.125	4.18182					1.29546	1.45454								0.793103	0.402299		0.65	0.72								0.8	1.8	0.6	0.6
			2.17046	4.44318					0.738636	1.28409								0.781609	0.597701		0.81	0.43					0.647619	0.961905		1	1.6	1.05	0.7
			0.534091	4.04545					1.13636	1								0.885057	0.275862		0.86	1.13					0.704762	0.561905		1.2	1.7	1.1	0.7
			0.738636	2.54546					1.04546	1.57954								1.96552	0.54023		1.28	1.06					1.21905	0.6		1	1.1	1.25	0.5
			1.31818	4.34091					1.64773	1.14773								2.13793	0.275862			1.18					0.809524	1.10476
																											1.06667	0.771429
																											1.26667	0.714286

## Sheet: Fig.7
Fig. 7a
hPXR/hCAR/hCYP3A4/7 mice
	Mki67	control	MI-883		Foxm1	control	MI-883		Pcna	control	MI-883		Gadd45b	control	MI-883		Mcl1	control	MI-883		Cdkn1a	control	MI-883		Bcl2	control	MI-883		Meg3	control	MI-883
		0.47	1.11			0.54	1.28			0.62	0.89			0.53	7.82			0.62	1.16			0.99	0.27			0.8	1.25			1.86
		0.8	1.31			0.91	1.37			0.89	0.57			1.16	5.69			1.04	0.84			1.14	1.57			0.93	1.35			0.59	3.57
		3.09	0.71			2.75	0.42			1.92	0.36			1.49	2.44			1.23	0.26			2.28	0.35			1.66	0.29			0.62	2.39
		0.7	1.7			0.57	2.03			0.92	0.78			0.65	2.07			1.33	0.58			0.47	1.39			0.99	0.87			0.39	2.24
		0.56	1.18			0.61	1.26			0.76	1.24			0.92	7.83			0.88	1.09			0.5	0.41			0.91	0.95			1.82	7.88
		0.37	1.43			0.61	1.41			0.89	0.66			1.25	4.06			0.9	0.6			0.61	0.43			0.71	0.93			0.72	3.05
Fig. 7b 3D spheroids													Fig. 7c
				JEL	AKB	HJK	JEL	AKB	HJK						control				MI-883 5 uM				CITCO 5 uM
			GADD45B	0.9	0.5	1	0.7	0.4	1.7					control	100	100	100		92.8	153.7	124.1		79.9	59.5	84.4
			MDM2	1.3	1.1	2	1.5	1	1.4
			PCNA	1.1	0.9	0.7	1.2	0.8	0.8
			FOXM1	1.6	0.6	0.5	1.4	0.3	0.7
			MKI67
Fig. 7d
humanized Liver mice
RT-qPCR
	MKI67	control	MI-883		Mki67	control	MI-883		FOXM1	control	MI-883			Foxm1	control	MI-883
		0.66	0.96			0.39	1.24			1.31	1.35				0.92	0.92
		2.08	0.82			1.26	0.62			1.11	2.21				1.14	1.07
		0.61	1.24			0.65	1.46			0.71	1.02				1.04	0.75
		0.79	0.52			1.4	0.36			1.09	0.71				1.03	0.53
		0.87	0.59			1.3	0.17			0.78	2.23				0.87	0.33

## Sheet: Fig. S1
	Stability in human plasma
Fig.S1a		MI-883		Propantheline
	0	100	1	100	1
	20	97	2	72	1
	40	96	1	44	1
	60	96	1	32	1
	120	105	1	2	1
	Stability in S9 fraction
Fig. S1b		MI-883		Midazolam
	0	100	1	100	2
	20	100	5.7	94	3.3
	40	92	1.3	53	4.1
	60	96	1	18	3.1
	120	84	3.4	1	1

## Sheet: Fig. S2
Fig.S2 - PXR-dependent CYP3A4 reporter gene assays in H-P cells
	DMSO	RIF	5 MI883	10 MI883	30 MI883	RIF + 5 MI883	RIF + 10 MI883	RIF + 30 MI883
	1.08	16.4	0.825	0.606	0.49	10.8	5.74	1.18
	1.06	12.9	0.683	0.813	0.788	10.1	6.79	2.43
	1.02	16	0.491	0.535	0.597	9.53	5.06	2.32

## Sheet: Fig. S3a,b,c, 
FigS3a-C -PK of MI-883
		MI-883 i.p		MI-883 p.o.		MI-883 i.p. brain		MI-883 o.p. brain		MI-883 i.p. liver		MI-883 p.o. liver		MI-883 i.p. kidney		MI-883 p.o. kidney		MI-883 i.p. muscule		MI-883 p.o. muscule		MI-883 i.p. adipose tis.		MI-883 p.o. adipose tis.		MI-883 i.p. small intestine		MI-883 p.o. small int.		MI-883 i.p. colon		MI-883 p.o. colon		MI-883 i.p. bile		MI-883 p.o. bile		MI-883 i.p. urine		MI-883 p.o. urine		MI-883 i.p. feces (ng)		MI-883 p.o. feces (ng)
	0	0	s.d	0	s.d	0	s.d	0	s.d	0	s.d	0	s.d	0	s.d	0	s.d	0	s.d	0	s.d	0	s.d	0	s.d	0	s.d	0	s.d	0	s.d	0	s.d	0	s.d	0	s.d
	10	565	486	440	467	20	21	8	14	9584	12279	1972	1289	1650	969	573	547	114	100	98	73	2064	2544	211	196	10141	10400	5277	7216	7473	7083	2929	3181	347	374	560	907
	120	5532	4445	9288	9591	88	23	300	334	14064	7255	14919	12333	4299	625	9000	8807	913	163	2725	2886	2083	319	5811	5793	7374	5975	9143	7485	3182	773	4345	4397	5663	5603	5663	5692
	240	3130	2595	1645	128	86	71	45	6	10374	7929	5297	369	6585	7089	2409	216	720	821	421	78	2267	1790	980	140	4886	6529	2579	447	3492	3956	1191	258	6712	8557	9638	4957
	480	2314	999	1502	308	62	34	42	11	6478	2439	5137	1642	3365	1521	2347	500	687	357	488	165	1643	622	1023	67	1858	601	1398	768	1531	677	1428	689	17332	13972	9739	2726
	720	1008	237	1788	375	33	11	55	9	4261	659	5549	2008	1611	334	2408	800	320	91	543	203	651	125	1016	262	873	284	2156	1490	1717	668	1386	456	20058	5404	23456	12791
	1440	1	0	15	18	0.01		0.01		24	8	102	62	11	8	40	12	0.01		0.01		0.01		8	9	0.01	0	21	17	0.01	0	15	11	0.01	0	192	0	0.01		0.01		689		174
FigS3d.e- Inhibition assays
	log[Agonist], M	Tiklopidine			MI 883				log[Agonist], M	Ketoconazole			MI-883
	-4.5	100	100	100	100	100	100		-4.5	100	100	100	100	100	100
	-4	100	100	100	100	100	100		-4	100	100	100	100	100	100
	-3.5	100	100	100	100	100	100		-3.5	100	100	100	100	100	100
	-3	100	100	100	100	100	100		-3	100	100	100	100	100	100
	-2.5	100	100	100	100	100	100		-2.5	100	100	100	100	100	100
	-2	128	111	122			100		-2	50	38	54		89	124
	-1.5								-1.5
	-1	98	75	91	98	104	111		-1	28	31	10	126	125	123
	-0.5	51	53	49	102	120	140		-0.5	13	10	14	128	118	132
	0	43	39	51	129	112	119		0	3	6	5	106	134
	0.5	20	18	17	104	118	112		0.5	1	0	1	69	79	81
	1				114	114	110		1				66	67	61
									1.48
									1.5
									2

[truncated: 12 more sheets: Fig. S4, Fig.S5-8, Fig.S9, FigS10., FigS11., FgS 12., FigS13., FigS14., FigS15., FigS16., FigS17., FigS18.]
